# Supplementary material for: The Hidden Metabolites in Glutinous Rice Huangjiu and Their Antioxidant Potential
Source: Foods. 2026 Apr 16;15(8):1386. doi: 10.3390/foods15081386 (PMC13115478; doi:10.3390/foods15081386)
Supplement: Supplementary file 1 [file foods-15-01386-s001.zip]

Archive with 1 entries (1 files):
- foods-4218975-supplementary.xlsx
